# Supplementary material for: Biomass Cellulose-Derived Carbon Aerogel Supported Magnetite-Copper Bimetallic Heterogeneous Fenton-like Catalyst Towards the Boosting Redox Cycle of ≡Fe(III)/≡Fe(II)
Source: Nanomaterials (Basel). 2025 Apr 16;15(8):614. doi: 10.3390/nano15080614 (PMC12029258; doi:10.3390/nano15080614)
Supplement: Supplementary file 1 [file nanomaterials-15-00614-s001.zip]

Archive with 1 entries (1 files):
- nanomaterials-3539482-supplementary.pdf
